# Supplementary material for: Exosomal FMR1-AS1 facilitates maintaining cancer stem-like cell dynamic equilibrium via TLR7/NFκB/c-Myc signaling in female esophageal carcinoma
Source: Mol Cancer. 2019 Feb 8;18:22. doi: 10.1186/s12943-019-0949-7 (PMC6367809; doi:10.1186/s12943-019-0949-7)
Supplement: Supplementary file 7 — Table S2. Information of primers and probes. (XLSX 15 kb) [file 12943_2019_949_MOESM7_ESM.xlsx]

## Sheet: PCR primers
FMR1-AS1	Primer	Sequence(5'-3')
	Forward	ACCAAACCAAACCAAACCAA
	Reverse	GTGGGAAATCAAATGCATCC
MYC	Primer	Sequence(5'-3')
	Forward	CCTGGTGCTCCATGAGGAGAC
	Reverse	CAGACTCTGACCTTTTGCCAGG
XIST	Primer	Sequence(5'-3')
	Forward	CTCCAGATAGCTGGCAACC
	Reverse	AGCTCCTCGGACAGCTGTAA
TSIX	Primer	Sequence(5'-3')
	Forward	CGCTTGGGTCCTCTATCCATC
	Reverse	GAAGGCCTGAGTTGGATGGAA
LincRNA-p21	Primer	Sequence(5'-3')
	Forward	CCTGTCCCACTCGCTTTC
	Reverse	GGAACTGGAGACGGAATGTC
GAPDH	Primer	Sequence(5'-3')
	Forward	TTGGCCAGGGGTGCTAAG
	Reverse	AGCCAAAAGGGTCATCATCTC
FMR1-AS1 ChIP
C1	Primer	Sequence(5'-3')
	Forward	TCATTACCATTCTCAACACATCAA
	Reverse	CGATCACCAGAGCCACTACTTT
C2	Primer	Sequence(5'-3')
	Forward	ATCAGTGCAGACCATTTGAGATT
	Reverse	AGATTGGATGCCACTAAAGTTTG
C3	Primer	Sequence(5'-3')
	Forward	TACCAACAAACGCACTACTGCTA
	Reverse	AGCGCTGCTACTTAAAAATTGTG
C4	Primer	Sequence(5'-3')
	Forward	AGTACCTTGTAGAAAGCGCCATT
	Reverse	CGTGACGTGGTTTCAGTGTTTAC

## Sheet: RNA pulldown
FMR1-AS1	Primer	Sequence(5'-3')
Antisense	Forward	AACATACCTTGAAATCAACCACTT
	Reverse	AATTGTAATACGACTCACTATAGGGCGCTCTTCAAGTGGCCTGGGAG
Sense	Forward	CTCTTCAAGTGGCCTGGGAG
	Reverse	AATTGTAATACGACTCACTATAGGGCGAACATACCTTGAAATCAACCACTT

## Sheet: ChIRP probes
Probe name	Sequence(5'-3')
RiboTM h-FMR1-AS1 probe_ChIRP-Probe(5bioTEG)_1	/5bio/ATAGATGCTCCGTCAACTTC
RiboTM h-FMR1-AS1 probe_ChIRP-Probe(5bioTEG)_2	/5bio/GTACTAAGTTCAATGCTGGC
RiboTM h-FMR1-AS1 probe_ChIRP-Probe(5bioTEG)_3	/5bio/GCCTATTCTTCATACCCCTT
RiboTM h-FMR1-AS1 probe_ChIRP-Probe(5bioTEG)_4	/5bio/AACTCTCACCTGCCATATTC
RiboTM h-FMR1-AS1 probe_ChIRP-Probe(5bioTEG)_5	/5bio/TCTTTCCTGTTTGCTATGGC
RiboTM h-FMR1-AS1 probe_ChIRP-Probe(5bioTEG)_6	/5bio/TCAGCCTATGATGAGATTCT
RiboTM h-FMR1-AS1 probe_ChIRP-Probe(5bioTEG)_7	/5bio/TTGGAGGGGTATAATCATTC
RiboTM h-FMR1-AS1 probe_ChIRP-Probe(5bioTEG)_8	/5bio/TTGAGTGTGGCTTGTAGTAA
RiboTM h-FMR1-AS1 probe_ChIRP-Probe(5bioTEG)_9	/5bio/TTAAGGTGCAGGGCCTCTAT
RiboTM h-FMR1-AS1 probe_ChIRP-Probe(5bioTEG)_10	/5bio/GGACTGATATGACAATGTGC
RiboTM h-FMR1-AS1 probe_ChIRP-Probe(5bioTEG)_11	/5bio/ATATTGCAGCTTGTGTCTAG
RiboTM h-FMR1-AS1 probe_ChIRP-Probe(5bioTEG)_12	/5bio/CAGTCCAATACCATCTCTGT
RiboTM h-FMR1-AS1 probe_ChIRP-Probe(5bioTEG)_13	/5bio/TACTCGGTAGCAAACTAGGT
RiboTM h-FMR1-AS1 probe_ChIRP-Probe(5bioTEG)_14	/5bio/TCACCACAGTATGACTTCAG
RiboTM h-FMR1-AS1 probe_ChIRP-Probe(5bioTEG)_15	/5bio/AGTGTAATGAGGAAGCAGAG
RiboTM h-FMR1-AS1 probe_ChIRP-Probe(5bioTEG)_16	/5bio/CCAGGGACACAAAGATAGAA

## Sheet: shRNAs
	No.	Sequence(5'-3')
FMR1-AS1	shRNA #1	5'-TGAAAGAGAATCTCATCATAGGCTGAATG-3'
	shRNA #2	5'-AGAGATGGTATTGGACTGTAAATCTCTAT-3'
	shRNA #3	5'-GCCAACTCCCTGAAGTCATACTGTGGTGA-3'
	shRNA #4	5'-ACACTGCTTGGCATATAGCAGAGACTCAA-3'
TLR7	shRNA #1	5'-GCATACTTCAAAGACTGTTTG-3'
	shRNA #2	5'-GGTTAAAGGTCTTTGTACTAG-3'
	shRNA #3	5'-GGCATAAATTGGTCTGTTCAC-3'
MyD88	shRNA #1	5'-GACCCAATGTACCAGTATT-3'
	shRNA #2	5'-GCATATTCATCAAGTATGA-3'

## Sheet: EMSA
NF-κB consensus oligonucleotide
5'-AGT TGA GGG GAC TTT CCC AGG C-3'
3'-TCA ACT CCC CTG AAA GGG TCC G-5'
OCT-1 consensus oligonucleotide
5'-TGT CGA ATG CAA ATC ACT AGA A-3'
3'-ACA GCT TAC GTT TAG TGA TCT T-5'
