# Supplementary material for: Exosomal FMR1-AS1 facilitates maintaining cancer stem-like cell dynamic equilibrium via TLR7/NFκB/c-Myc signaling in female esophageal carcinoma
Source: Mol Cancer. 2019 Feb 8;18:22. doi: 10.1186/s12943-019-0949-7 (PMC6367809; doi:10.1186/s12943-019-0949-7)
Supplement: Supplementary file 8 — Table S3. Results of mass spectrum. (XLSX 23 kb) [file 12943_2019_949_MOESM8_ESM.xlsx]

## Sheet: even
Description	UniquePepNum	Coverage	ProteinAC
Desmoplakin OS=Homo sapiens GN=DSP PE=1 SV=3	7	0.0282132	sp|P15924|DESP_HUMAN
cDNA FLJ60424, highly similar to Junction plakoglobin OS=Homo sapiens PE=2 SV=1	5	0.0657194	tr|B4DE59|B4DE59_HUMAN
Desmoglein-1 OS=Homo sapiens GN=DSG1 PE=1 SV=2	3	0.0400381	sp|Q02413|DSG1_HUMAN
Filaggrin-2 OS=Homo sapiens GN=FLG2 PE=1 SV=1	3	0.0359682	sp|Q5D862|FILA2_HUMAN
DSP variant protein (Fragment) OS=Homo sapiens GN=DSP variant protein PE=2 SV=1	3	0.0159552	tr|Q4LE79|Q4LE79_HUMAN
cDNA FLJ61543, highly similar to Desmoplakin OS=Homo sapiens PE=2 SV=1	2	0.0207407	tr|B4E2A0|B4E2A0_HUMAN
Suprabasin OS=Homo sapiens GN=SBSN PE=1 SV=2	2	0.152542	sp|Q6UWP8|SBSN_HUMAN
cDNA FLJ43573 fis, clone RECTM2001691, highly similar to Actin, cytoplasmic 2 OS=Homo sapiens PE=2 SV=1	1	0.0395257	tr|B3KWQ3|B3KWQ3_HUMAN
Epididymis secretory sperm binding protein Li 2a OS=Homo sapiens GN=HEL-S-2a PE=2 SV=1	1	0.0555556	tr|V9HW12|V9HW12_HUMAN
TLR7 OS=Homo sapiens GN=TLR7 PE=4 SV=1	1	0.00571973	tr|D1CS68|D1CS68_HUMAN
Peroxiredoxin-1 OS=Homo sapiens GN=PRDX1 PE=1 SV=1	1	0.113402	tr|A0A0A0MRQ5|A0A0A0MRQ5_HUMAN
Fatty acid binding protein 5 (Psoriasis-associated) OS=Homo sapiens GN=FABP5 PE=3 SV=1	1	0.0666667	tr|E7DVW5|E7DVW5_HUMAN
Kinase suppressor of Ras 1 OS=Homo sapiens GN=KSR1 PE=1 SV=1	1	0.0248227	tr|A0A0A0MQW1|A0A0A0MQW1_HUMAN
Amino acid transporter OS=Homo sapiens GN=SLC1A7 PE=2 SV=1	1	0.0572034	tr|F1T0D4|F1T0D4_HUMAN
Testicular tissue protein Li 61 OS=Homo sapiens PE=2 SV=1	1	0.0240741	tr|A0A140VJI7|A0A140VJI7_HUMAN
Hematological and neurological-expressed 1 protein OS=Homo sapiens GN=HN1 PE=1 SV=1	1	0.318182	tr|F2Z3M5|F2Z3M5_HUMAN
Plakophilin-1 OS=Homo sapiens GN=PKP1 PE=1 SV=1	1	0.0206897	tr|A0A087WYY6|A0A087WYY6_HUMAN
Extracellular matrix protein 1 OS=Homo sapiens GN=ECM1 PE=1 SV=2	1	0.0240741	sp|Q16610|ECM1_HUMAN
Plakophilin 1 (Ectodermal dysplasia/skin fragility syndrome), isoform CRA_a OS=Homo sapiens GN=PKP1 PE=4 SV=1	1	0.0206612	tr|A0A024R952|A0A024R952_HUMAN
Uncharacterized protein KIAA1109 (Fragment) OS=Homo sapiens GN=KIAA1109 PE=1 SV=1	1	0.00358423	tr|H0Y781|H0Y781_HUMAN
cDNA FLJ53584, highly similar to Desmoplakin (Fragment) OS=Homo sapiens PE=2 SV=1	1	0.0209644	tr|B4DKX6|B4DKX6_HUMAN
Serum albumin (Fragment) OS=Homo sapiens GN=ALB PE=1 SV=1	1	0.0154185	tr|H0YA55|H0YA55_HUMAN
Peroxiredoxin-1 OS=Homo sapiens GN=PRDX1 PE=1 SV=1	1	0.0552764	sp|Q06830|PRDX1_HUMAN
Fatty acid-binding protein, epidermal OS=Homo sapiens GN=FABP5 PE=1 SV=3	1	0.0666667	sp|Q01469|FABP5_HUMAN
Uncharacterized protein KIAA1109 (Fragment) OS=Homo sapiens GN=KIAA1109 PE=1 SV=1	1	0.00434468	tr|H3BLT5|H3BLT5_HUMAN
cDNA FLJ58286, highly similar to Actin, cytoplasmic 2 OS=Homo sapiens PE=2 SV=1	1	0.03003	tr|B4DVQ0|B4DVQ0_HUMAN
Kinase suppressor of Ras 1 OS=Homo sapiens GN=KSR1 PE=1 SV=3	1	0.0227519	sp|Q8IVT5|KSR1_HUMAN
Actin, cytoplasmic 2 OS=Homo sapiens GN=ACTG1 PE=1 SV=1	1	0.0266667	sp|P63261|ACTG_HUMAN
cDNA FLJ56032 OS=Homo sapiens PE=2 SV=1	1	0.00802139	tr|B4E0Q7|B4E0Q7_HUMAN
Heterogeneous nuclear ribonucleoprotein K OS=Homo sapiens GN=HNRNPK PE=1 SV=1	1	0.0367171	sp|P61978|HNRPK_HUMAN
Actin, cytoplasmic 1 OS=Homo sapiens GN=ACTB PE=1 SV=1	1	0.0266667	sp|P60709|ACTB_HUMAN
Putative lipocalin 1-like protein 1 OS=Homo sapiens GN=LCN1P1 PE=5 SV=1	1	0.0679012	sp|Q5VSP4|LC1L1_HUMAN
ATP synthase subunit e, mitochondrial OS=Homo sapiens GN=ATP5I PE=1 SV=2	1	0.101449	sp|P56385|ATP5I_HUMAN
cDNA FLJ52842, highly similar to Actin, cytoplasmic 1 OS=Homo sapiens PE=2 SV=1	1	0.02849	tr|B4E335|B4E335_HUMAN
Actin, cytoplasmic 2 (Fragment) OS=Homo sapiens GN=ACTG1 PE=1 SV=1	1	0.046729	tr|I3L1U9|I3L1U9_HUMAN
Actin, cytoplasmic 2 (Fragment) OS=Homo sapiens GN=ACTG1 PE=1 SV=1	1	0.046729	tr|I3L3I0|I3L3I0_HUMAN
Truncated extracellular matrix protein 1 OS=Homo sapiens GN=ECM1 PE=4 SV=1	1	0.0322581	tr|C8CHS3|C8CHS3_HUMAN
Actin, cytoplasmic 2 (Fragment) OS=Homo sapiens GN=ACTG1 PE=1 SV=7	1	0.0413223	tr|I3L4N8|I3L4N8_HUMAN
Hematological and neurological-expressed 1 protein OS=Homo sapiens GN=HN1 PE=1 SV=1	1	0.134615	tr|J3KT51|J3KT51_HUMAN
Amino acid transporter OS=Homo sapiens GN=SLC1A7 PE=3 SV=1	1	0.0436187	tr|A0A087WUF9|A0A087WUF9_HUMAN
cDNA, FLJ92164, highly similar to Homo sapiens peroxiredoxin 1 (PRDX1), mRNA OS=Homo sapiens PE=2 SV=1	1	0.0552764	tr|B2R4P2|B2R4P2_HUMAN
Peroxiredoxin-2 OS=Homo sapiens GN=PRDX2 PE=1 SV=5	1	0.0555556	sp|P32119|PRDX2_HUMAN
Lipocalin-1 OS=Homo sapiens GN=LCN1 PE=1 SV=1	1	0.0625	sp|P31025|LCN1_HUMAN
Cadherin EGF LAG seven-pass G-type receptor 1 OS=Homo sapiens GN=CELSR1 PE=1 SV=1	1	0.00464499	sp|Q9NYQ6|CELR1_HUMAN
Toll-like receptor 7 OS=Homo sapiens GN=TLR7 PE=2 SV=1	1	0.00571973	sp|Q9NYK1|TLR7_HUMAN
Neurofilament heavy polypeptide OS=Homo sapiens GN=NEFH PE=1 SV=4	1	0.00877193	sp|P12036|NFH_HUMAN
Cytosolic phospholipase A2 beta OS=Homo sapiens GN=PLA2G4B PE=1 SV=2	1	0.0102433	sp|P0C869|PA24B_HUMAN
cDNA FLJ54552, highly similar to Heterogeneous nuclear ribonucleoprotein K OS=Homo sapiens PE=2 SV=1	1	0.0387244	tr|B4DUQ1|B4DUQ1_HUMAN
Histidine-rich glycoprotein OS=Homo sapiens GN=HRG PE=1 SV=1	1	0.0266667	sp|P04196|HRG_HUMAN
cDNA FLJ57283, highly similar to Actin, cytoplasmic 2 OS=Homo sapiens PE=2 SV=1	1	0.0280899	tr|B4E3A4|B4E3A4_HUMAN
HCG15971, isoform CRA_a OS=Homo sapiens GN=PS1TP5BP1 PE=2 SV=1	1	0.0266667	tr|Q1KLZ0|Q1KLZ0_HUMAN
Uncharacterized protein KIAA1109 OS=Homo sapiens GN=KIAA1109 PE=1 SV=2	1	0.0011988	sp|Q2LD37|K1109_HUMAN
Excitatory amino acid transporter 5 OS=Homo sapiens GN=SLC1A7 PE=2 SV=2	1	0.0482143	sp|O00341|EAA5_HUMAN
Beta actin variant (Fragment) OS=Homo sapiens PE=2 SV=1	1	0.0266667	tr|Q53G76|Q53G76_HUMAN
cDNA, FLJ93914, highly similar to Homo sapiens histidine-rich glycoprotein (HRG), mRNA OS=Homo sapiens PE=2 SV=1	1	0.0266667	tr|B2R8I2|B2R8I2_HUMAN
Beta actin variant (Fragment) OS=Homo sapiens PE=2 SV=1	1	0.0266667	tr|Q53G99|Q53G99_HUMAN
Beta actin variant (Fragment) OS=Homo sapiens PE=2 SV=1	1	0.0266667	tr|Q53GK6|Q53GK6_HUMAN
Junction-mediating and -regulatory protein OS=Homo sapiens GN=JMY PE=1 SV=2	1	0.0303644	sp|Q8N9B5|JMY_HUMAN
Heterogeneous nuclear ribonucleoprotein K transcript variant OS=Homo sapiens GN=HNRPK PE=2 SV=1	1	0.0366379	tr|Q5EC54|Q5EC54_HUMAN
cDNA FLJ55253, highly similar to Actin, cytoplasmic 1 OS=Homo sapiens PE=2 SV=1	1	0.0288184	tr|B4DW52|B4DW52_HUMAN
Heterogeneous nuclear ribonucleoprotein K (Fragment) OS=Homo sapiens GN=HNRNPK PE=1 SV=1	1	0.0448549	tr|Q5T6W2|Q5T6W2_HUMAN
Beta-actin-like protein 2 OS=Homo sapiens GN=ACTBL2 PE=1 SV=2	1	0.0425532	sp|Q562R1|ACTBL_HUMAN
Putative uncharacterized protein DKFZp779H1622 (Fragment) OS=Homo sapiens GN=DKFZp779H1622 PE=2 SV=1	1	0.0448718	tr|Q68DR3|Q68DR3_HUMAN
Peroxiredoxin-1 (Fragment) OS=Homo sapiens GN=PRDX1 PE=1 SV=1	1	0.0643275	tr|A0A0A0MSI0|A0A0A0MSI0_HUMAN
HNRPK protein OS=Homo sapiens GN=HNRPK PE=2 SV=1	1	0.0366379	tr|Q6IBN1|Q6IBN1_HUMAN
Heterogeneous nuclear ribonucleoprotein K, isoform CRA_d OS=Homo sapiens GN=HNRPK PE=4 SV=1	1	0.0367171	tr|A0A024R228|A0A024R228_HUMAN
ACTG1 protein (Fragment) OS=Homo sapiens GN=ACTG1 PE=2 SV=1	1	0.0380228	tr|Q6PJ43|Q6PJ43_HUMAN
cDNA FLJ27209 fis, clone SYN03476 OS=Homo sapiens PE=2 SV=1	1	0.169355	tr|Q6ZNT2|Q6ZNT2_HUMAN
Putative uncharacterized protein (Fragment) OS=Homo sapiens PE=2 SV=1	1	0.0275482	tr|Q8WVW5|Q8WVW5_HUMAN
Desmocollin 1, isoform CRA_b OS=Homo sapiens GN=DSC1 PE=4 SV=1	1	0.0130952	tr|Q9HB00|Q9HB00_HUMAN
Epididymis luminal protein 176 OS=Homo sapiens GN=HEL-176 PE=2 SV=1	1	0.0448431	tr|V9HVZ7|V9HVZ7_HUMAN
cDNA, FLJ79260, highly similar to Actin, cytoplasmic 2 OS=Homo sapiens PE=2 SV=1	1	0.0340136	tr|B7ZAP6|B7ZAP6_HUMAN

## Sheet: odd
Description	UniquePepNum	Coverage	ProteinAC
Hornerin OS=Homo sapiens GN=HRNR PE=1 SV=2	13	0.129474	sp|Q86YZ3|HORN_HUMAN
Desmoplakin OS=Homo sapiens GN=DSP PE=1 SV=3	7	0.0282132	sp|P15924|DESP_HUMAN
cDNA FLJ60424, highly similar to Junction plakoglobin OS=Homo sapiens PE=2 SV=1	5	0.0657194	tr|B4DE59|B4DE59_HUMAN
Desmoglein-1 OS=Homo sapiens GN=DSG1 PE=1 SV=2	3	0.0400381	sp|Q02413|DSG1_HUMAN
Filaggrin-2 OS=Homo sapiens GN=FLG2 PE=1 SV=1	3	0.0359682	sp|Q5D862|FILA2_HUMAN
DSP variant protein (Fragment) OS=Homo sapiens GN=DSP variant protein PE=2 SV=1	3	0.0159552	tr|Q4LE79|Q4LE79_HUMAN
cDNA FLJ61543, highly similar to Desmoplakin OS=Homo sapiens PE=2 SV=1	2	0.0207407	tr|B4E2A0|B4E2A0_HUMAN
Suprabasin OS=Homo sapiens GN=SBSN PE=1 SV=2	2	0.152542	sp|Q6UWP8|SBSN_HUMAN
cDNA FLJ43573 fis, clone RECTM2001691, highly similar to Actin, cytoplasmic 2 OS=Homo sapiens PE=2 SV=1	1	0.0395257	tr|B3KWQ3|B3KWQ3_HUMAN
Epididymis secretory sperm binding protein Li 2a OS=Homo sapiens GN=HEL-S-2a PE=2 SV=1	1	0.0555556	tr|V9HW12|V9HW12_HUMAN
TLR7 OS=Homo sapiens GN=TLR7 PE=4 SV=1	1	0.00571973	tr|D1CS68|D1CS68_HUMAN
Peroxiredoxin-1 OS=Homo sapiens GN=PRDX1 PE=1 SV=1	1	0.113402	tr|A0A0A0MRQ5|A0A0A0MRQ5_HUMAN
Fatty acid binding protein 5 (Psoriasis-associated) OS=Homo sapiens GN=FABP5 PE=3 SV=1	1	0.0666667	tr|E7DVW5|E7DVW5_HUMAN
Kinase suppressor of Ras 1 OS=Homo sapiens GN=KSR1 PE=1 SV=1	1	0.0248227	tr|A0A0A0MQW1|A0A0A0MQW1_HUMAN
Amino acid transporter OS=Homo sapiens GN=SLC1A7 PE=2 SV=1	1	0.0572034	tr|F1T0D4|F1T0D4_HUMAN
Testicular tissue protein Li 61 OS=Homo sapiens PE=2 SV=1	1	0.0240741	tr|A0A140VJI7|A0A140VJI7_HUMAN
Hematological and neurological-expressed 1 protein OS=Homo sapiens GN=HN1 PE=1 SV=1	1	0.318182	tr|F2Z3M5|F2Z3M5_HUMAN
Plakophilin-1 OS=Homo sapiens GN=PKP1 PE=1 SV=1	1	0.0206897	tr|A0A087WYY6|A0A087WYY6_HUMAN
Extracellular matrix protein 1 OS=Homo sapiens GN=ECM1 PE=1 SV=2	1	0.0240741	sp|Q16610|ECM1_HUMAN
Plakophilin 1 (Ectodermal dysplasia/skin fragility syndrome), isoform CRA_a OS=Homo sapiens GN=PKP1 PE=4 SV=1	1	0.0206612	tr|A0A024R952|A0A024R952_HUMAN
Lipocalin 1 (Tear prealbumin), isoform CRA_a OS=Homo sapiens GN=LCN1 PE=4 SV=1	1	0.0625	tr|A0A024R8D7|A0A024R8D7_HUMAN
Plakophilin-1 OS=Homo sapiens GN=PKP1 PE=1 SV=2	1	0.0200803	sp|Q13835|PKP1_HUMAN
TLR7 OS=Homo sapiens GN=TLR7 PE=2 SV=1	1	0.00571973	tr|B2R9N9|B2R9N9_HUMAN
Amino acid transporter OS=Homo sapiens PE=2 SV=1	1	0.126761	tr|B3KSM4|B3KSM4_HUMAN
Desmocollin-1 OS=Homo sapiens GN=DSC1 PE=1 SV=2	1	0.0123043	sp|Q08554|DSC1_HUMAN
Hematological and neurological expressed 1 protein OS=Homo sapiens GN=HN1 PE=1 SV=3	1	0.0909091	sp|Q9UK76|HN1_HUMAN
cDNA FLJ60461, highly similar to Peroxiredoxin-2 (EC 1.11.1.15) OS=Homo sapiens PE=2 SV=1	1	0.0601093	tr|B4DF70|B4DF70_HUMAN
Amino acid transporter OS=Homo sapiens PE=2 SV=1	1	0.0436187	tr|G1CT06|G1CT06_HUMAN
Uncharacterized protein KIAA1109 (Fragment) OS=Homo sapiens GN=KIAA1109 PE=1 SV=1	1	0.00358423	tr|H0Y781|H0Y781_HUMAN
cDNA FLJ53584, highly similar to Desmoplakin (Fragment) OS=Homo sapiens PE=2 SV=1	1	0.0209644	tr|B4DKX6|B4DKX6_HUMAN
Serum albumin (Fragment) OS=Homo sapiens GN=ALB PE=1 SV=1	1	0.0154185	tr|H0YA55|H0YA55_HUMAN
Peroxiredoxin-1 OS=Homo sapiens GN=PRDX1 PE=1 SV=1	1	0.0552764	sp|Q06830|PRDX1_HUMAN
Fatty acid-binding protein, epidermal OS=Homo sapiens GN=FABP5 PE=1 SV=3	1	0.0666667	sp|Q01469|FABP5_HUMAN
Uncharacterized protein KIAA1109 (Fragment) OS=Homo sapiens GN=KIAA1109 PE=1 SV=1	1	0.00434468	tr|H3BLT5|H3BLT5_HUMAN
cDNA FLJ58286, highly similar to Actin, cytoplasmic 2 OS=Homo sapiens PE=2 SV=1	1	0.03003	tr|B4DVQ0|B4DVQ0_HUMAN
Kinase suppressor of Ras 1 OS=Homo sapiens GN=KSR1 PE=1 SV=3	1	0.0227519	sp|Q8IVT5|KSR1_HUMAN
Actin, cytoplasmic 2 OS=Homo sapiens GN=ACTG1 PE=1 SV=1	1	0.0266667	sp|P63261|ACTG_HUMAN
cDNA FLJ56032 OS=Homo sapiens PE=2 SV=1	1	0.00802139	tr|B4E0Q7|B4E0Q7_HUMAN
Heterogeneous nuclear ribonucleoprotein K OS=Homo sapiens GN=HNRNPK PE=1 SV=1	1	0.0367171	sp|P61978|HNRPK_HUMAN
Actin, cytoplasmic 1 OS=Homo sapiens GN=ACTB PE=1 SV=1	1	0.0266667	sp|P60709|ACTB_HUMAN
Putative lipocalin 1-like protein 1 OS=Homo sapiens GN=LCN1P1 PE=5 SV=1	1	0.0679012	sp|Q5VSP4|LC1L1_HUMAN
ATP synthase subunit e, mitochondrial OS=Homo sapiens GN=ATP5I PE=1 SV=2	1	0.101449	sp|P56385|ATP5I_HUMAN
cDNA FLJ52842, highly similar to Actin, cytoplasmic 1 OS=Homo sapiens PE=2 SV=1	1	0.02849	tr|B4E335|B4E335_HUMAN
Actin, cytoplasmic 2 (Fragment) OS=Homo sapiens GN=ACTG1 PE=1 SV=1	1	0.046729	tr|I3L1U9|I3L1U9_HUMAN
Actin, cytoplasmic 2 (Fragment) OS=Homo sapiens GN=ACTG1 PE=1 SV=1	1	0.046729	tr|I3L3I0|I3L3I0_HUMAN
Truncated extracellular matrix protein 1 OS=Homo sapiens GN=ECM1 PE=4 SV=1	1	0.0322581	tr|C8CHS3|C8CHS3_HUMAN
Actin, cytoplasmic 2 (Fragment) OS=Homo sapiens GN=ACTG1 PE=1 SV=7	1	0.0413223	tr|I3L4N8|I3L4N8_HUMAN
Hematological and neurological-expressed 1 protein OS=Homo sapiens GN=HN1 PE=1 SV=1	1	0.134615	tr|J3KT51|J3KT51_HUMAN
Amino acid transporter OS=Homo sapiens GN=SLC1A7 PE=3 SV=1	1	0.0436187	tr|A0A087WUF9|A0A087WUF9_HUMAN
cDNA, FLJ92164, highly similar to Homo sapiens peroxiredoxin 1 (PRDX1), mRNA OS=Homo sapiens PE=2 SV=1	1	0.0552764	tr|B2R4P2|B2R4P2_HUMAN
Peroxiredoxin-2 OS=Homo sapiens GN=PRDX2 PE=1 SV=5	1	0.0555556	sp|P32119|PRDX2_HUMAN
Lipocalin-1 OS=Homo sapiens GN=LCN1 PE=1 SV=1	1	0.0625	sp|P31025|LCN1_HUMAN
Cadherin EGF LAG seven-pass G-type receptor 1 OS=Homo sapiens GN=CELSR1 PE=1 SV=1	1	0.00464499	sp|Q9NYQ6|CELR1_HUMAN
Toll-like receptor 7 OS=Homo sapiens GN=TLR7 PE=2 SV=1	1	0.00571973	sp|Q9NYK1|TLR7_HUMAN
Neurofilament heavy polypeptide OS=Homo sapiens GN=NEFH PE=1 SV=4	1	0.00877193	sp|P12036|NFH_HUMAN
Cytosolic phospholipase A2 beta OS=Homo sapiens GN=PLA2G4B PE=1 SV=2	1	0.0102433	sp|P0C869|PA24B_HUMAN
cDNA FLJ54552, highly similar to Heterogeneous nuclear ribonucleoprotein K OS=Homo sapiens PE=2 SV=1	1	0.0387244	tr|B4DUQ1|B4DUQ1_HUMAN
Histidine-rich glycoprotein OS=Homo sapiens GN=HRG PE=1 SV=1	1	0.0266667	sp|P04196|HRG_HUMAN

## Sheet: even & odd
	KIAA1109 fragile site-associated protein FSA	Uncharacterized protein KIAA1109 (Fragment) OS=Homo sapiens GN=KIAA1109 PE=1 SV=1	1	0.00358423	tr|H0Y781|H0Y781_HUMAN
		Uncharacterized protein KIAA1109 (Fragment) OS=Homo sapiens GN=KIAA1109 PE=1 SV=1	1	0.00358423	tr|H0Y781|H0Y781_HUMAN
		Uncharacterized protein KIAA1109 (Fragment) OS=Homo sapiens GN=KIAA1109 PE=1 SV=1	1	0.00434468	tr|H3BLT5|H3BLT5_HUMAN
		Uncharacterized protein KIAA1109 (Fragment) OS=Homo sapiens GN=KIAA1109 PE=1 SV=1	1	0.00434468	tr|H3BLT5|H3BLT5_HUMAN
		cDNA FLJ56032 OS=Homo sapiens PE=2 SV=1	1	0.00802139	tr|B4E0Q7|B4E0Q7_HUMAN
		cDNA FLJ56032 OS=Homo sapiens PE=2 SV=1	1	0.00802139	tr|B4E0Q7|B4E0Q7_HUMAN
	ECM1	Truncated extracellular matrix protein 1 OS=Homo sapiens GN=ECM1 PE=4 SV=1	1	0.0322581	tr|C8CHS3|C8CHS3_HUMAN
		Truncated extracellular matrix protein 1 OS=Homo sapiens GN=ECM1 PE=4 SV=1	1	0.0322581	tr|C8CHS3|C8CHS3_HUMAN
		Extracellular matrix protein 1 OS=Homo sapiens GN=ECM1 PE=1 SV=2	1	0.0240741	sp|Q16610|ECM1_HUMAN
		Extracellular matrix protein 1 OS=Homo sapiens GN=ECM1 PE=1 SV=2	1	0.0240741	sp|Q16610|ECM1_HUMAN
		Testicular tissue protein Li 61 OS=Homo sapiens PE=2 SV=1	1	0.0240741	tr|A0A140VJI7|A0A140VJI7_HUMAN
		Testicular tissue protein Li 61 OS=Homo sapiens PE=2 SV=1	1	0.0240741	tr|A0A140VJI7|A0A140VJI7_HUMAN
	TLR7	Toll-like receptor 7 OS=Homo sapiens GN=TLR7 PE=2 SV=1	1	0.00571973	sp|Q9NYK1|TLR7_HUMAN
		Toll-like receptor 7 OS=Homo sapiens GN=TLR7 PE=2 SV=1	1	0.00571973	sp|Q9NYK1|TLR7_HUMAN
		TLR7 OS=Homo sapiens GN=TLR7 PE=4 SV=1	1	0.00571973	tr|D1CS68|D1CS68_HUMAN
		TLR7 OS=Homo sapiens GN=TLR7 PE=4 SV=1	1	0.00571973	tr|D1CS68|D1CS68_HUMAN
	SBSN	Suprabasin OS=Homo sapiens GN=SBSN PE=1 SV=2	2	0.152542	sp|Q6UWP8|SBSN_HUMAN
		Suprabasin OS=Homo sapiens GN=SBSN PE=1 SV=2	2	0.152542	sp|Q6UWP8|SBSN_HUMAN
	ALB	Serum albumin (Fragment) OS=Homo sapiens GN=ALB PE=1 SV=1	1	0.0154185	tr|H0YA55|H0YA55_HUMAN
		Serum albumin (Fragment) OS=Homo sapiens GN=ALB PE=1 SV=1	1	0.0154185	tr|H0YA55|H0YA55_HUMAN
	LCN1P1	Putative lipocalin 1-like protein 1 OS=Homo sapiens GN=LCN1P1 PE=5 SV=1	1	0.0679012	sp|Q5VSP4|LC1L1_HUMAN
		Putative lipocalin 1-like protein 1 OS=Homo sapiens GN=LCN1P1 PE=5 SV=1	1	0.0679012	sp|Q5VSP4|LC1L1_HUMAN
	PKP1	Plakophilin-1 OS=Homo sapiens GN=PKP1 PE=1 SV=1	1	0.0206897	tr|A0A087WYY6|A0A087WYY6_HUMAN
		Plakophilin-1 OS=Homo sapiens GN=PKP1 PE=1 SV=1	1	0.0206897	tr|A0A087WYY6|A0A087WYY6_HUMAN
		Plakophilin 1 (Ectodermal dysplasia/skin fragility syndrome), isoform CRA_a OS=Homo sapiens GN=PKP1 PE=4 SV=1	1	0.0206612	tr|A0A024R952|A0A024R952_HUMAN
		Plakophilin 1 (Ectodermal dysplasia/skin fragility syndrome), isoform CRA_a OS=Homo sapiens GN=PKP1 PE=4 SV=1	1	0.0206612	tr|A0A024R952|A0A024R952_HUMAN
	PRDX1	Peroxiredoxin-1 OS=Homo sapiens GN=PRDX1 PE=1 SV=1	1	0.0552764	sp|Q06830|PRDX1_HUMAN
		Peroxiredoxin-1 OS=Homo sapiens GN=PRDX1 PE=1 SV=1	1	0.0552764	sp|Q06830|PRDX1_HUMAN
		Peroxiredoxin-1 OS=Homo sapiens GN=PRDX1 PE=1 SV=1	1	0.113402	tr|A0A0A0MRQ5|A0A0A0MRQ5_HUMAN
		Peroxiredoxin-1 OS=Homo sapiens GN=PRDX1 PE=1 SV=1	1	0.113402	tr|A0A0A0MRQ5|A0A0A0MRQ5_HUMAN
		cDNA, FLJ92164, highly similar to Homo sapiens peroxiredoxin 1 (PRDX1), mRNA OS=Homo sapiens PE=2 SV=1	1	0.0552764	tr|B2R4P2|B2R4P2_HUMAN
		cDNA, FLJ92164, highly similar to Homo sapiens peroxiredoxin 1 (PRDX1), mRNA OS=Homo sapiens PE=2 SV=1	1	0.0552764	tr|B2R4P2|B2R4P2_HUMAN
	PRDX2	Peroxiredoxin-2 OS=Homo sapiens GN=PRDX2 PE=1 SV=5	1	0.0555556	sp|P32119|PRDX2_HUMAN
		Peroxiredoxin-2 OS=Homo sapiens GN=PRDX2 PE=1 SV=5	1	0.0555556	sp|P32119|PRDX2_HUMAN
		Epididymis secretory sperm binding protein Li 2a OS=Homo sapiens GN=HEL-S-2a PE=2 SV=1	1	0.0555556	tr|V9HW12|V9HW12_HUMAN
		Epididymis secretory sperm binding protein Li 2a OS=Homo sapiens GN=HEL-S-2a PE=2 SV=1	1	0.0555556	tr|V9HW12|V9HW12_HUMAN
	NEFH	Neurofilament heavy polypeptide OS=Homo sapiens GN=NEFH PE=1 SV=4	1	0.00877193	sp|P12036|NFH_HUMAN
		Neurofilament heavy polypeptide OS=Homo sapiens GN=NEFH PE=1 SV=4	1	0.00877193	sp|P12036|NFH_HUMAN
	LCN1	Lipocalin-1 OS=Homo sapiens GN=LCN1 PE=1 SV=1	1	0.0625	sp|P31025|LCN1_HUMAN
		Lipocalin-1 OS=Homo sapiens GN=LCN1 PE=1 SV=1	1	0.0625	sp|P31025|LCN1_HUMAN
	KSR1	Kinase suppressor of Ras 1 OS=Homo sapiens GN=KSR1 PE=1 SV=3	1	0.0227519	sp|Q8IVT5|KSR1_HUMAN
		Kinase suppressor of Ras 1 OS=Homo sapiens GN=KSR1 PE=1 SV=3	1	0.0227519	sp|Q8IVT5|KSR1_HUMAN
		Kinase suppressor of Ras 1 OS=Homo sapiens GN=KSR1 PE=1 SV=1	1	0.0248227	tr|A0A0A0MQW1|A0A0A0MQW1_HUMAN
		Kinase suppressor of Ras 1 OS=Homo sapiens GN=KSR1 PE=1 SV=1	1	0.0248227	tr|A0A0A0MQW1|A0A0A0MQW1_HUMAN
	HRG	Histidine-rich glycoprotein OS=Homo sapiens GN=HRG PE=1 SV=1	1	0.0266667	sp|P04196|HRG_HUMAN
		Histidine-rich glycoprotein OS=Homo sapiens GN=HRG PE=1 SV=1	1	0.0266667	sp|P04196|HRG_HUMAN
	HNRPK	Heterogeneous nuclear ribonucleoprotein K OS=Homo sapiens GN=HNRNPK PE=1 SV=1	1	0.0367171	sp|P61978|HNRPK_HUMAN
		Heterogeneous nuclear ribonucleoprotein K OS=Homo sapiens GN=HNRNPK PE=1 SV=1	1	0.0367171	sp|P61978|HNRPK_HUMAN
		cDNA FLJ54552, highly similar to Heterogeneous nuclear ribonucleoprotein K OS=Homo sapiens PE=2 SV=1	1	0.0387244	tr|B4DUQ1|B4DUQ1_HUMAN
		cDNA FLJ54552, highly similar to Heterogeneous nuclear ribonucleoprotein K OS=Homo sapiens PE=2 SV=1	1	0.0387244	tr|B4DUQ1|B4DUQ1_HUMAN
	HN1	Hematological and neurological-expressed 1 protein OS=Homo sapiens GN=HN1 PE=1 SV=1	1	0.318182	tr|F2Z3M5|F2Z3M5_HUMAN
		Hematological and neurological-expressed 1 protein OS=Homo sapiens GN=HN1 PE=1 SV=1	1	0.318182	tr|F2Z3M5|F2Z3M5_HUMAN
		Hematological and neurological-expressed 1 protein OS=Homo sapiens GN=HN1 PE=1 SV=1	1	0.134615	tr|J3KT51|J3KT51_HUMAN
		Hematological and neurological-expressed 1 protein OS=Homo sapiens GN=HN1 PE=1 SV=1	1	0.134615	tr|J3KT51|J3KT51_HUMAN
	FLG2	Filaggrin-2 OS=Homo sapiens GN=FLG2 PE=1 SV=1	3	0.0359682	sp|Q5D862|FILA2_HUMAN
		Filaggrin-2 OS=Homo sapiens GN=FLG2 PE=1 SV=1	3	0.0359682	sp|Q5D862|FILA2_HUMAN
	FABP5	Fatty acid-binding protein, epidermal OS=Homo sapiens GN=FABP5 PE=1 SV=3	1	0.0666667	sp|Q01469|FABP5_HUMAN
		Fatty acid-binding protein, epidermal OS=Homo sapiens GN=FABP5 PE=1 SV=3	1	0.0666667	sp|Q01469|FABP5_HUMAN
		Fatty acid binding protein 5 (Psoriasis-associated) OS=Homo sapiens GN=FABP5 PE=3 SV=1	1	0.0666667	tr|E7DVW5|E7DVW5_HUMAN
		Fatty acid binding protein 5 (Psoriasis-associated) OS=Homo sapiens GN=FABP5 PE=3 SV=1	1	0.0666667	tr|E7DVW5|E7DVW5_HUMAN
	DSP	DSP variant protein (Fragment) OS=Homo sapiens GN=DSP variant protein PE=2 SV=1	3	0.0159552	tr|Q4LE79|Q4LE79_HUMAN
		DSP variant protein (Fragment) OS=Homo sapiens GN=DSP variant protein PE=2 SV=1	3	0.0159552	tr|Q4LE79|Q4LE79_HUMAN
		Desmoplakin OS=Homo sapiens GN=DSP PE=1 SV=3	7	0.0282132	sp|P15924|DESP_HUMAN
		Desmoplakin OS=Homo sapiens GN=DSP PE=1 SV=3	7	0.0282132	sp|P15924|DESP_HUMAN
		cDNA FLJ53584, highly similar to Desmoplakin (Fragment) OS=Homo sapiens PE=2 SV=1	1	0.0209644	tr|B4DKX6|B4DKX6_HUMAN
		cDNA FLJ53584, highly similar to Desmoplakin (Fragment) OS=Homo sapiens PE=2 SV=1	1	0.0209644	tr|B4DKX6|B4DKX6_HUMAN
		cDNA FLJ61543, highly similar to Desmoplakin OS=Homo sapiens PE=2 SV=1	2	0.0207407	tr|B4E2A0|B4E2A0_HUMAN
		cDNA FLJ61543, highly similar to Desmoplakin OS=Homo sapiens PE=2 SV=1	2	0.0207407	tr|B4E2A0|B4E2A0_HUMAN
	DSG1	Desmoglein-1 OS=Homo sapiens GN=DSG1 PE=1 SV=2	3	0.0400381	sp|Q02413|DSG1_HUMAN
		Desmoglein-1 OS=Homo sapiens GN=DSG1 PE=1 SV=2	3	0.0400381	sp|Q02413|DSG1_HUMAN
	PLA2G4B	Cytosolic phospholipase A2 beta OS=Homo sapiens GN=PLA2G4B PE=1 SV=2	1	0.0102433	sp|P0C869|PA24B_HUMAN
		Cytosolic phospholipase A2 beta OS=Homo sapiens GN=PLA2G4B PE=1 SV=2	1	0.0102433	sp|P0C869|PA24B_HUMAN
	JUP	cDNA FLJ60424, highly similar to Junction plakoglobin OS=Homo sapiens PE=2 SV=1	5	0.0657194	tr|B4DE59|B4DE59_HUMAN
		cDNA FLJ60424, highly similar to Junction plakoglobin OS=Homo sapiens PE=2 SV=1	5	0.0657194	tr|B4DE59|B4DE59_HUMAN
	CELSR1	Cadherin EGF LAG seven-pass G-type receptor 1 OS=Homo sapiens GN=CELSR1 PE=1 SV=1	1	0.00464499	sp|Q9NYQ6|CELR1_HUMAN
		Cadherin EGF LAG seven-pass G-type receptor 1 OS=Homo sapiens GN=CELSR1 PE=1 SV=1	1	0.00464499	sp|Q9NYQ6|CELR1_HUMAN
	ATP5I	ATP synthase subunit e, mitochondrial OS=Homo sapiens GN=ATP5I PE=1 SV=2	1	0.101449	sp|P56385|ATP5I_HUMAN
		ATP synthase subunit e, mitochondrial OS=Homo sapiens GN=ATP5I PE=1 SV=2	1	0.101449	sp|P56385|ATP5I_HUMAN
	SLC1A7	Amino acid transporter OS=Homo sapiens GN=SLC1A7 PE=3 SV=1	1	0.0436187	tr|A0A087WUF9|A0A087WUF9_HUMAN
		Amino acid transporter OS=Homo sapiens GN=SLC1A7 PE=3 SV=1	1	0.0436187	tr|A0A087WUF9|A0A087WUF9_HUMAN
		Amino acid transporter OS=Homo sapiens GN=SLC1A7 PE=2 SV=1	1	0.0572034	tr|F1T0D4|F1T0D4_HUMAN
		Amino acid transporter OS=Homo sapiens GN=SLC1A7 PE=2 SV=1	1	0.0572034	tr|F1T0D4|F1T0D4_HUMAN

## Sheet: exosome 
ALB	Serum albumin (Fragment) OS=Homo sapiens GN=ALB PE=1 SV=1	1	0.0154185	tr|H0YA55|H0YA55_HUMAN
	Serum albumin (Fragment) OS=Homo sapiens GN=ALB PE=1 SV=1	1	0.0154185	tr|H0YA55|H0YA55_HUMAN
LCN1	Lipocalin-1 OS=Homo sapiens GN=LCN1 PE=1 SV=1	1	0.0625	sp|P31025|LCN1_HUMAN
	Lipocalin-1 OS=Homo sapiens GN=LCN1 PE=1 SV=1	1	0.0625	sp|P31025|LCN1_HUMAN
DSP	DSP variant protein (Fragment) OS=Homo sapiens GN=DSP variant protein PE=2 SV=1	3	0.0159552	tr|Q4LE79|Q4LE79_HUMAN
	DSP variant protein (Fragment) OS=Homo sapiens GN=DSP variant protein PE=2 SV=1	3	0.0159552	tr|Q4LE79|Q4LE79_HUMAN
	Desmoplakin OS=Homo sapiens GN=DSP PE=1 SV=3	7	0.0282132	sp|P15924|DESP_HUMAN
	Desmoplakin OS=Homo sapiens GN=DSP PE=1 SV=3	7	0.0282132	sp|P15924|DESP_HUMAN
	cDNA FLJ53584, highly similar to Desmoplakin (Fragment) OS=Homo sapiens PE=2 SV=1	1	0.0209644	tr|B4DKX6|B4DKX6_HUMAN
	cDNA FLJ53584, highly similar to Desmoplakin (Fragment) OS=Homo sapiens PE=2 SV=1	1	0.0209644	tr|B4DKX6|B4DKX6_HUMAN
	cDNA FLJ61543, highly similar to Desmoplakin OS=Homo sapiens PE=2 SV=1	2	0.0207407	tr|B4E2A0|B4E2A0_HUMAN
	cDNA FLJ61543, highly similar to Desmoplakin OS=Homo sapiens PE=2 SV=1	2	0.0207407	tr|B4E2A0|B4E2A0_HUMAN
SBSN	Suprabasin OS=Homo sapiens GN=SBSN PE=1 SV=2	2	0.152542	sp|Q6UWP8|SBSN_HUMAN
	Suprabasin OS=Homo sapiens GN=SBSN PE=1 SV=2	2	0.152542	sp|Q6UWP8|SBSN_HUMAN
HRG	Histidine-rich glycoprotein OS=Homo sapiens GN=HRG PE=1 SV=1	1	0.0266667	sp|P04196|HRG_HUMAN
	Histidine-rich glycoprotein OS=Homo sapiens GN=HRG PE=1 SV=1	1	0.0266667	sp|P04196|HRG_HUMAN
FABP5	Fatty acid-binding protein, epidermal OS=Homo sapiens GN=FABP5 PE=1 SV=3	1	0.0666667	sp|Q01469|FABP5_HUMAN
	Fatty acid-binding protein, epidermal OS=Homo sapiens GN=FABP5 PE=1 SV=3	1	0.0666667	sp|Q01469|FABP5_HUMAN
	Fatty acid binding protein 5 (Psoriasis-associated) OS=Homo sapiens GN=FABP5 PE=3 SV=1	1	0.0666667	tr|E7DVW5|E7DVW5_HUMAN
	Fatty acid binding protein 5 (Psoriasis-associated) OS=Homo sapiens GN=FABP5 PE=3 SV=1	1	0.0666667	tr|E7DVW5|E7DVW5_HUMAN
FLG2	Filaggrin-2 OS=Homo sapiens GN=FLG2 PE=1 SV=1	3	0.0359682	sp|Q5D862|FILA2_HUMAN
	Filaggrin-2 OS=Homo sapiens GN=FLG2 PE=1 SV=1	3	0.0359682	sp|Q5D862|FILA2_HUMAN
ECM1	Truncated extracellular matrix protein 1 OS=Homo sapiens GN=ECM1 PE=4 SV=1	1	0.0322581	tr|C8CHS3|C8CHS3_HUMAN
	Truncated extracellular matrix protein 1 OS=Homo sapiens GN=ECM1 PE=4 SV=1	1	0.0322581	tr|C8CHS3|C8CHS3_HUMAN
	Extracellular matrix protein 1 OS=Homo sapiens GN=ECM1 PE=1 SV=2	1	0.0240741	sp|Q16610|ECM1_HUMAN
	Extracellular matrix protein 1 OS=Homo sapiens GN=ECM1 PE=1 SV=2	1	0.0240741	sp|Q16610|ECM1_HUMAN
	Testicular tissue protein Li 61 OS=Homo sapiens PE=2 SV=1	1	0.0240741	tr|A0A140VJI7|A0A140VJI7_HUMAN
	Testicular tissue protein Li 61 OS=Homo sapiens PE=2 SV=1	1	0.0240741	tr|A0A140VJI7|A0A140VJI7_HUMAN
PRDX1	Peroxiredoxin-1 OS=Homo sapiens GN=PRDX1 PE=1 SV=1	1	0.0552764	sp|Q06830|PRDX1_HUMAN
	Peroxiredoxin-1 OS=Homo sapiens GN=PRDX1 PE=1 SV=1	1	0.0552764	sp|Q06830|PRDX1_HUMAN
	Peroxiredoxin-1 OS=Homo sapiens GN=PRDX1 PE=1 SV=1	1	0.113402	tr|A0A0A0MRQ5|A0A0A0MRQ5_HUMAN
	Peroxiredoxin-1 OS=Homo sapiens GN=PRDX1 PE=1 SV=1	1	0.113402	tr|A0A0A0MRQ5|A0A0A0MRQ5_HUMAN
	cDNA, FLJ92164, highly similar to Homo sapiens peroxiredoxin 1 (PRDX1), mRNA OS=Homo sapiens PE=2 SV=1	1	0.0552764	tr|B2R4P2|B2R4P2_HUMAN
	cDNA, FLJ92164, highly similar to Homo sapiens peroxiredoxin 1 (PRDX1), mRNA OS=Homo sapiens PE=2 SV=1	1	0.0552764	tr|B2R4P2|B2R4P2_HUMAN
PRDX2	Peroxiredoxin-2 OS=Homo sapiens GN=PRDX2 PE=1 SV=5	1	0.0555556	sp|P32119|PRDX2_HUMAN
	Peroxiredoxin-2 OS=Homo sapiens GN=PRDX2 PE=1 SV=5	1	0.0555556	sp|P32119|PRDX2_HUMAN
	Epididymis secretory sperm binding protein Li 2a OS=Homo sapiens GN=HEL-S-2a PE=2 SV=1	1	0.0555556	tr|V9HW12|V9HW12_HUMAN
	Epididymis secretory sperm binding protein Li 2a OS=Homo sapiens GN=HEL-S-2a PE=2 SV=1	1	0.0555556	tr|V9HW12|V9HW12_HUMAN
DSG1	Desmoglein-1 OS=Homo sapiens GN=DSG1 PE=1 SV=2	3	0.0400381	sp|Q02413|DSG1_HUMAN
	Desmoglein-1 OS=Homo sapiens GN=DSG1 PE=1 SV=2	3	0.0400381	sp|Q02413|DSG1_HUMAN
JUP	cDNA FLJ60424, highly similar to Junction plakoglobin OS=Homo sapiens PE=2 SV=1	5	0.0657194	tr|B4DE59|B4DE59_HUMAN
	cDNA FLJ60424, highly similar to Junction plakoglobin OS=Homo sapiens PE=2 SV=1	5	0.0657194	tr|B4DE59|B4DE59_HUMAN
HNRPK	Heterogeneous nuclear ribonucleoprotein K OS=Homo sapiens GN=HNRNPK PE=1 SV=1	1	0.0367171	sp|P61978|HNRPK_HUMAN
	Heterogeneous nuclear ribonucleoprotein K OS=Homo sapiens GN=HNRNPK PE=1 SV=1	1	0.0367171	sp|P61978|HNRPK_HUMAN
	cDNA FLJ54552, highly similar to Heterogeneous nuclear ribonucleoprotein K OS=Homo sapiens PE=2 SV=1	1	0.0387244	tr|B4DUQ1|B4DUQ1_HUMAN
	cDNA FLJ54552, highly similar to Heterogeneous nuclear ribonucleoprotein K OS=Homo sapiens PE=2 SV=1	1	0.0387244	tr|B4DUQ1|B4DUQ1_HUMAN
